# Supplementary material for: Exosomes derived from M0, M1 and M2 macrophages exert distinct influences on the proliferation and differentiation of mesenchymal stem cells
Source: PeerJ. 2020 Apr 24;8:e8970. doi: 10.7717/peerj.8970 (PMC7185029; doi:10.7717/peerj.8970)
Supplement: Supplemental Information 2 [file peerj-08-8970-s002.xlsx]

## Sheet: Figure 1
q-PCR (Figure 1B)
		Cq					Normalized expression △△Cq		Expression level (relative to control)
Target	Sample	Rep1	Rep2	Rep3	Cq Mean	Cq SEM	Expression	Expression SEM
Arg-1	PBS	25.88	25.27	25.69	25.61	0.17948	0.0219	0.00312	1	0.14226
	LPS+IFN-γ	24.6	24.03	24.3	24.31	0.16506	0.09662	0.01474	4.41256	0.67323
	IL-4	18.31	18.41	18.09	18.27	0.09232	1	0.11026	45.6679	5.03525
CD206	PBS	29.25	28.83	29.14	29.07	0.12625	0.31364	0.02751	1	0.08771
	LPS+IFN-γ	30.94	30.66	31.08	30.89	0.12395	0.04819	0.00523	0.15366	0.01668
	IL-4	26.53	26.37	26.66	26.52	0.08364	1.84581	0.15393	5.88516	0.49079
IL-10	PBS	27.49	27.62	27.29	27.46	0.09577	0.35742	0.05417	1	0.15156
	LPS+IFN-γ	29.34	28.35	28.69	28.79	0.28943	0.26592	0.05978	0.74399	0.16724
	IL-4	23.82	24.11	23.82	23.92	0.09688	1	0.15203	2.79782	0.42535
IL-1β	PBS	31.02	30.94	31.25	31.07	0.09362	0.07298	0.00476	1	0.06517
	LPS+IFN-γ	26.95	26.17	26.12	26.41	0.26822	1	0.19739	13.7026	2.70472
	IL-4	32.5	31.29	30.68	31.49	0.53403	0.0546	0.02047	0.74815	0.28054
iNOS	PBS	25.88	26.18	26.13	26.06	0.0933	0.83615	0.07907	1	0.09456
	LPS+IFN-γ	24.28	23.65	24.01	23.98	0.18284	6.34195	1.02748	7.58469	1.22882
	IL-4	25.38	25.59	25.64	25.53	0.07779	0.33999	0.03561	0.40661	0.04259
TNF-α	PBS	25.37	25.5	25.82	25.57	0.13287	0.06013	0.00555	1	0.09229
	LPS+IFN-γ	20.31	21.03	20.54	20.63	0.21213	1	0.1613	16.6309	2.68255
	IL-4	24.87	24.8	25.22	24.96	0.12931	0.09142	0.00986	1.52032	0.16394
ELISA (Figure 1C)
		OD value at 450nm				Concentration (pg/ml)
Target	Sample	Rep1	Rep2	Rep3	Rep4	Rep1	Rep2	Rep3	Rep4	Mean	SD
IL-10	PBS	0.294	0.297	0.317	0.314	118.632	120.211	130.737	129.158	124.684	6.14536
	LPS+IFN-γ	0.288	0.252	0.27	0.249	115.474	96.5263	106	94.9474	103.237	9.50652
	IL-4	0.499	0.478	0.471	0.486	226.526	215.474	211.789	219.684	218.368	6.3231
TNF-α	PBS	1.382	1.373	1.496	1.484	484	480.25	531.5	526.5	505.562	27.1833
	LPS+IFN-γ	3.059	2.965	2.81	3.003	1182.75	1143.58	1079	1159.42	1141.19	44.4701
	IL-4	1.069	0.951	1.137	1.022	353.583	304.417	381.917	334	343.479	32.6357

## Sheet: Figure 3
CFU (Figure 3B)
Number of CFU
	Rep1	Rep2	Rep3	Mean	SD
Control	137	134	145	138.667	5.68624
M0-Exos	124	119	131	124.667	6.02771
M1-Exos	159	176	189	174.667	15.0444
M2-Exos	93	105	105	101	6.9282
Raw data of CCK8 (Figure 3C)
Relative OD value (450 nm)
	Control					M0-Exos					M1-Exos					M2-Exos
Time	Rep1	Rep2	Rep3	Relative OD value (450 nm)	SD	Rep1	Rep2	Rep3	Relative OD value (450 nm)	SD	Rep1	Rep2	Rep3	Relative OD value (450 nm)	SD	Rep1	Rep2	Rep3	Relative OD value (450 nm)	SD
Day 1	0.834	0.852	0.82	0.835333	0.0160416	0.833	0.826	0.859	0.839333	0.0173877	0.856	0.822	0.859	0.845667	0.0205507	0.818	0.843	0.856	0.839	0.0193132
Day 2	0.852	0.843	0.879	0.858	0.018735	0.837	0.852	0.877	0.855333	0.0202073	0.887	0.853	0.861	0.867	0.0177764	0.862	0.818	0.851	0.843667	0.0228983
Day 3	0.935	0.893	0.921	0.916333	0.0213854	0.874	0.903	0.862	0.879667	0.0210792	0.901	0.917	0.935	0.917667	0.0170098	0.907	0.869	0.901	0.892333	0.0204287
Day 4	0.996	1.037	0.988	1.007	0.0262869	0.926	0.903	0.941	0.923333	0.0191398	0.962	1.005	0.976	0.981	0.0219317	0.954	0.948	0.916	0.939333	0.0204287
Day 5	1.057	1.023	1.061	1.047	0.0208806	0.996	1.012	0.973	0.993667	0.0196044	1.102	1.066	1.082	1.08333	0.018037	1.016	0.996	0.977	0.996333	0.0195021
Day 6	1.141	1.103	1.129	1.12433	0.0194251	1.076	1.043	1.036	1.05167	0.021362	1.202	1.195	1.167	1.188	0.0185203	1.075	1.098	1.066	1.07967	0.0165025
Day 7	1.172	1.213	1.206	1.197	0.0219317	1.171	1.142	1.131	1.148	0.020664	1.249	1.267	1.281	1.26567	0.0160416	1.195	1.181	1.161	1.179	0.017088

## Sheet: Figure 4
The quantitive analysis of Alizarin Red staining (Figure 4B)										The quantitive analysis of ALP staining (Figure 4D)
Relative OD value (560 nm)										Relative OD value (560 nm)						ALP activity (U/gprot)
	Rep1	Rep2	Rep3	Relative Quantity	Relative Quantity SD						Rep1	Rep2	Rep3	Relative Quantity	Relative Quantity SD	Relative Quantity	Relative Quantity SD
Control	1.511	1.403	1.455	1.45633	0.0540123					Control	0.193	0.183	0.186	0.187333	0.0051316	0.138306	0.00822083
M0-Exos	1.16	1.083	1.196	1.14633	0.0577264					M0-Exos	0.178	0.192	0.184	0.184667	0.00702377	0.17088	0.00647441
M1-Exos	2.286	2.407	2.003	2.232	0.207343					M1-Exos	0.232	0.247	0.236	0.238333	0.00776745	0.220008	0.0124435
M2-Exos	1.188	1.458	1.238	1.29467	0.143643					M2-Exos	0.17	0.173	0.165	0.169333	0.00404145	0.175152	0.00666966
q-PCR (Figure 4E-I)
		Cq						Normalized expression △△Cq
Target	Sample	Rep1	Rep2	Rep3	Rep4	Cq Mean	Cq SEM	Expression	Expression SEM
ALP	Control	24.7	23.91	24.45	24.22	24.32	0.16788	1.041	0.14559
	M0-Exos	23.19	22.99	23.75	23.61	23.38	0.17712	1	0.15776
	M1-Exos	23.63	24.09	24.02	24.17	23.98	0.11901	2.01546	0.19623
	M2-Exos	23.58	23.42	23.45	23.52	23.49	0.03652	1.05557	0.10258
BMP-2	Control	25.84	26.01	26.03	25.58	25.87	0.10394	2.19596	0.23423
	M0-Exos	25.42	25.47	26.11	25.41	25.6	0.16831	0.89511	0.20168
	M1-Exos	26.13	26.31	26.22	26.2	26.21	0.03664	1.84226	0.15188
	M2-Exos	25.61	25.12	25.54	25.5	25.44	0.10976	1.26646	0.16984
COL-1	Control	21.09	20.72	21.02	21.63	21.11	0.18833	0.62255	0.09368
	M0-Exos	18.38	19.19	18.46	18.73	18.69	0.18258	1.24704	0.19783
	M1-Exos	20.16	20.61	20.79	20.17	20.43	0.15819	1.19249	0.1753
	M2-Exos	20.25	20.21	19.54	19.66	19.92	0.18572	0.42822	0.06158
OCN	Control	22.71	22.18	22.13	22.34	22.34	0.13029	1.55527	0.18517
	M0-Exos	22.68	22.23	22.73	23.01	22.66	0.16247	0.62456	0.09368
	M1-Exos	23.09	22.51	22.5	21.99	22.52	0.22359	2.09195	0.34178
	M2-Exos	22.3	22.04	21.79	21.79	21.98	0.11999	1.13779	0.14266
Runx2	Control	25.49	25.67	25.35	25.25	25.44	0.09091	0.94756	0.0955
	M0-Exos	24	23.27	24.08	23.86	23.8	0.18224	1	0.23047
	M1-Exos	24.81	23.94	24.34	24.05	24.28	0.19574	2.25291	0.35306
	M2-Exos	23.97	24.3	24.34	23.96	24.14	0.10177	1.00044	0.1311

## Sheet: Figure 5
The quantitive analysis of Oil Red O staining (Figure 5B)
Relative OD value (560 nm)
	Rep1	Rep2	Rep3	Relative Quantity	Relative Quantity SD
Control	1.904	2.022	2.059	1.995	0.0809506
M0-Exos	1.207	1.263	1.252	1.24067	0.0296704
M1-Exos	2.702	2.478	2.498	2.55933	0.123957
M2-Exos	1.619	1.765	1.781	1.72167	0.0892711
q-PCR (Figure 4E-I)
		Cq					Normalized expression △△Cq
Target	Sample	Rep1	Rep2	Rep3	Cq Mean	Cq SEM	Expression	Expression SEM
Adiponectin	Control	22.05	22.35	22.01	22.14	0.10803	1	0.10522
	M0-Exos	23.68	23.58	23.62	23.69	0.07165	1.2715	0.13368
	M1-Exos	23.27	23.16	23.19	23.21	0.05686	1.74332	0.07886
	M2-Exos	21.92	21.79	22	21.91	0.06081	1.41843	0.09308
PPAR-γ	Control	23.44	23.95	23.42	23.6	0.17516	1	0.14255
	M0-Exos	25.36	25.24	25.4	25.33	0.08327	1.16425	0.12728
	M1-Exos	24.92	24.71	24.98	24.87	0.14177	1.56223	0.15802
	M2-Exos	23.73	23.79	23.98	23.83	0.07439	1.08303	0.07758

## Sheet: Figure 6
q-PCR (Figure 4E-I)
		Cq					Normalized expression △△Cq
Target	Sample	Rep1	Rep2	Rep3	Cq Mean	Cq SEM	Expression	Expression SEM
Cdh2	Control	28.52	28.53	28.77	28.61	0.14154	1	0.12418
	M0-Exos	27.43	27.31	27.01	27.25	0.21633	0.29169	0.0483
	M1-Exos	29.16	29.13	29.14	29.14	0.01528	0.15902	0.01139
	M2-Exos	25.84	26.25	25.88	25.99	0.13275	0.37676	0.05659
Col-2a1	Control	30.26	30.37	30.64	30.42	0.19553	1	0.15852
	M0-Exos	31.38	31.44	31.81	31.55	0.13514	0.62779	0.10112
	M1-Exos	33.18	33.96	33.38	33.51	0.40513	0.30751	0.09975
	M2-Exos	30.06	30.44	29.94	30.15	0.14877	0.45152	0.04798
Sox9	Control	34.2	35.31	34.77	34.76	0.32014	1	0.22637
	M0-Exos	30.69	30.96	31.19	30.95	0.25027	0.82665	0.22454
	M1-Exos	33.34	33.31	33.58	33.41	0.14799	0.44583	0.11007
	M2-Exos	28.88	29.13	29.33	29.11	0.22546	0.89387	0.19103
