# Supplementary material for: Exosomes derived from M0, M1 and M2 macrophages exert distinct influences on the proliferation and differentiation of mesenchymal stem cells
Source: PeerJ. 2020 Apr 24;8:e8970. doi: 10.7717/peerj.8970 (PMC7185029; doi:10.7717/peerj.8970)
Supplement: Supplemental Information 3 [file peerj-08-8970-s003.zip]

Archive with 5 entries (4 files):
- Western Blot/
- Western Blot/Alix.tif
- Western Blot/CD63.tif
- Western Blot/CD81.tif
- Western Blot/CD9.tif
